# Supplementary material for: Physical characteristics and antimicrobial properties of Apis mellifera, Frieseomelitta nigra and Melipona favosa bee honeys from apiaries in Trinidad and Tobago
Source: BMC Complement Med Ther. 2020 Mar 17;20:85. doi: 10.1186/s12906-020-2829-5 (PMC7076972; doi:10.1186/s12906-020-2829-5)
Supplement: Supplementary file 1 — Additional file 1: Tables S1-S6. The phenol equivalence values calculated for each isolate used and the mean zone sizes produced by each honey. File name: Phenol equivalence supplementary data.xlsx. [file 12906_2020_2829_MOESM1_ESM.xlsx]

## Sheet: H.influenzae
Table S1a. Phenol equivalence values for H. influenzae (ATCC strain 19418)
Phenol Conc. %	Diameter (mm)	Diameter Squared
2	11	121
4	22	484
5	24	576
6	30	900
8	33	1089
10	34	1156
Table S1b. Zone diameters obtained for H. influenzae (ATCC strain 19418) against the various types of honey
Honey	Zone 1 (mm)	Zone 2 (mm)	Zone 3 (mm)	Mean Diameter	Diameter Squared	Diameter Squared X DF + SG	Phenol Equivalence
M. favosa (Tobago)	12	11	11	11.3333	128.444	535.613	4.45577
F. nigra (Trinidad)	11	10	10	10.3333	106.778	438.857	3.73677
F. nigra (Tobago)	17	16	15	16	256	1029.12	8.12306
A. mellifera (Aged)	0	0	0	0	0	0	0
A. mellifera (Fresh)	0	0	0	0	0	0	0
Fake Honey	0	0	0	0	0	0	0

## Sheet: S. pyogenes
Table S2a. Phenol equivalence values for S. pyogenes (ATCC strain 19615)
Phenol Conc. %	Diameter(mm)	Diameter Squared
2	14	196
4	23	529
5	26	676
6	34	1156
8	37	1369
10	38	1444
Table S2b. Zone diameters obtained for S. pyogenes (ATCC strain 19615) against the various types of honey
Honey	Zone 1 (mm)	Zone 2 (mm)	Zone 3 (mm)	Mean Diameter	Diameter Squared	Diameter Squared X DF + SG	Phenol Equivalence
M. favosa (Tobago)	0	0	0	0	0	0	0
F. nigra (Trinidad)	16	16	15	15.6667	245.444	1008.78	6.5075
F. nigra (Tobago)	21	26	23	23.3333	544.444	2188.67	13.499
A. mellifera (Aged)	0	0	0	0	0	0	0
A. mellifera (Fresh)	0	0	0	0	0	0	0
Fake Honey	0	0	0	0	0	0	0

## Sheet: ATCC Staph
Table S3a. Phenol equivalence values for S. aureus (ATCC strain 25923)
Phenol Conc. %	Diameter(mm)	Diameter Squared
2	18	324
4	21	441
5	25	625
6	29	841
8	31	961
10	37	1369
Table S3b. Zone diameters obtained for S. aureus (ATCC strain 25923) against the various types of honey
Honey	Zone 1 (mm)	Zone 2 (mm)	Zone 3 (mm)	Mean Diameter	Diameter Squared	Diameter Squared X DF + SG	Phenol Equivalence
M. favosa (Tobago)	27	27	26	26.6667	711.111	2965.33	22.6473
F. nigra (Trinidad)	0	0	0	0	0	0	0
F. nigra (Tobago)	12	12	12	12	144	578.88	4.45091
A. mellifera (Aged)	0	0	0	0	0	0	0
A. mellifera (Fresh)	10	10	10	10	100	435	3.35385
Fake Honey	0	0	0	0	0	0	0

## Sheet: Clinical Staph
Table S4a. Phenol equivalence values for the clinical S. aureus isolate
Phenol Conc. %	Diameter(mm)	Diameter Squared
2	12	144
4	19	361
5	27	729
6	23	529
8	27	729
10	33	1089
Table S4b. Zone diameters obtained for the clinical S. aureus isolate against the various types of honey
Honey	Zone 1 (mm)	Zone 2 (mm)	Zone 3 (mm)	Mean Diameter	Diameter Squared	Diameter Squared X DF + SG	Phenol Equivalence
M. favosa (Tobago)	27	27	27	27	729	3039.93	28.5894
F. nigra (Trinidad)	0	0	0	0	0	0	0
F. nigra (Tobago)	15	15	15	15	225	904.5	8.69904
A. mellifera (Aged)	0	0	0	0	0	0	0
A. mellifera (Fresh)	0	0	0	0	0	0	0
Fake Honey	0	0	0	0	0	0	0

## Sheet: ATCC E.coli
Table S5a. Phenol equivalence values for the E. coli (ATCC strain 25922)
Phenol Conc. %	Diameter(mm)	Diameter Squared
2	19	361
4	24	576
5	25	625
6	26	676
8	28	784
10	32	1024
Table S5b. Zone diameters obtained for the E. coli (ATCC strain 25922) isolate against the various types of honey
Honey	Zone 1 (mm)	Zone 2 (mm)	Zone 3 (mm)	Mean Diameter	Diameter Squared	Diameter Squared X DF + SG	Phenol Equivalence
M. favosa (Tobago)	12	12	12	12	144	600.48	4.86593
F. nigra (Trinidad)	0	0	0	0	0	0	0
F. nigra (Tobago)	13	13	13	13	169	679.38	5.89943
A. mellifera (Aged)	0	0	0	0	0	0	0
A. mellifera (Fresh)	0	0	0	0	0	0	0
Fake Honey	0	0	0	0	0	0	0

## Sheet: Clinical E.coli
Table S5a. Phenol equivalence values for the clinical E. coli isolate
Phenol Conc. %	Diameter(mm)	Diameter Squared
2	12	144
4	24	576
5	27	729
6	22	484
8	26	676
10	30	900
Table S5b. Zone diameters obtained for the clinical E. coli isolate against the various types of honey
Honey	Zone 1 (mm)	Zone 2 (mm)	Zone 3 (mm)	Mean Diameter	Diameter Squared	Diameter Squared X DF + SG	Phenol Equivalence
M. favosa (Tobago)	14	14	14	14	196	817.32	8.91573
F. nigra (Trinidad)	0	0	0	0	0	0	0
F. nigra (Tobago)	0	0	0	0	0	0	0
A. mellifera (Aged)	0	0	0	0	0	0	0
A. mellifera (Fresh)	0	0	0	0	0	0	0
Fake Honey	0	0	0	0	0	0	0

## Sheet: Honey Values
Honey	Brix%	SG	BÉ	H2O%	pH	DF + SG	note H2O is 100-brix=x-1.6
M. favosa (Tobago)	73.5	1.39	40.79	24.6	2.88	4.17
F. nigra (Trinidad)	70	1.37	38.84	28.5	3.17	4.11
F. nigra (Tobago)	66	1.34	36.62	32.5	3.12	4.02
A. mellifera (Aged)	81.5	1.45	45.23	16.5	3.33	4.35
A. mellifera (Fresh)	81	1.45	44.95	17	3.91	4.35
Fake Honey	82.4	1.46	45.73	16	3.61	4.38
						DF= Dilution Factor		DF =Final volume(5)/Solute volume(SGx2.5)
						SG= Specific Gravity

## Sheet: Correlation
				EPC= equivalent phenol concentration
	Melipona Favosa
	ATCC Staph	Clin. Staph	ATCC Ecoli	Clin Ecoli	ATCC Strep	ATCC Haem
EPC	22.65	1
MIC	28.59	2
	4.87	2
	8.92	2
	0	8
	4.46	4
		ATCC STAPH		Clin Staph		ATCC Ecoli		Clin Ecoli		ATCC Strep		ATCC Haem
		EPC	MIC	EPC	MIC	EPC	MIC	EPC	MIC	EPC	MIC	EPC	MIC
	1	22.65	1	28.59	2	4.87	2	8.92	2	0	8	4.46	4		EPC	MIC		Bacteria	Correlation between EPC and MIC
	2	0	8	0	8	0	8	0	16	6.51	4	3.74	2	EPC	1			ATCC S.aureus	-0.5887
	3	4.45	8	8.7	8	5.9	2	0	4	13.5	2	8.12	1	MIC	-0.909488	1		Clinical S.aureus	-0.67642
	4	0	32	0	32	0	32	0	32	0	16	0	16					ATCC E.coli	-0.77003
	5	3.35	32	0	32	0	32	0	32	0	16	0	16					Clinical E.coli	-0.58468
	6	0	x	0	x	0	x	0	x	0	x	0	16					ATCC S.pyogenes	-0.82921
		EPC	MIC		EPC	MIC												ATCC H.influenzae	-0.90949
	EPC	1		EPC	1				EPC	MIC		EPC	MIC					Entire Population	-0.51938
	MIC	-0.588701	1	MIC	-0.676424	1		EPC	1		EPC	1
								MIC	-0.584685	1	MIC	-0.829206	1
							EPC	MIC
						EPC	1
						MIC	-0.770033	1
		EPC	MIC
		22.65	1		EPC	MIC
		0	8	EPC	1
		4.45	8	MIC	-0.519379	1
		0	32
		3.35	32
		28.59	2
		0	8
		8.7	8
		0	32
		0	32
		4.87	2
		0	8
		5.9	2
		0	32
		0	32
		8.92	2
		0	16
		0	4
		0	32
		0	32
		0	8
		6.51	4
		13.5	2
		0	16
		0	16
		4.46	4
		3.74	2
		8.12	1
		0	16
		0	16
